# Supplementary material for: Signal-piloted processing and machine learning based efficient power quality disturbances recognition
Source: PLoS One. 2021 May 28;16(5):e0252104. doi: 10.1371/journal.pone.0252104 (PMC8162588; doi:10.1371/journal.pone.0252104)
Supplement: S1 Dataset — (ZIP) [file pone.0252104.s001.zip]

Archive with 5 entries (4 files):
- S1_Data/PQD_Data_PLOS-ONE/
- S1_Data/PQD_Data_PLOS-ONE/Intr.mat
- S1_Data/PQD_Data_PLOS-ONE/PUS.mat
- S1_Data/PQD_Data_PLOS-ONE/Sag.mat
- S1_Data/PQD_Data_PLOS-ONE/Swell.mat
